# Supplementary material for: Cerebrospinal fluid markers to distinguish bacterial meningitis from cerebral malaria in children
Source: Wellcome Open Res. 2017 Sep 26;2:47. Originally published 2017 Jul 3. [Version 2] doi: 10.12688/wellcomeopenres.11958.2 (PMC5686508; doi:10.12688/wellcomeopenres.11958.2)
Supplement: Supplementary file 1 [file wellcomeopenres-2-13799-s0000.tgz › 22d58635-64f1-471b-9dc5-7fb3d24af4dc.csv]

Protein_ID	Protein_Name	Gene_Name
A0M8Q6	Ig lambda-7 chain C region	IGLC7
A2A2D0	Stathmin	STMN1
A2ACR1	Proteasome subunit beta type;Proteasome subunit beta type-9	PSMB9
A6NMB1	Sialic acid-binding Ig-like lectin 16	SIGLEC16
A6QRH1	Plexin-B2	PLXNB2
A9UJN9	Platelet-derived growth factor subunit B	PDGFB
B0QZK9	Heterochromatin protein 1-binding protein 3	HP1BP3
B1AHC9	X-ray repair cross-complementing protein 6	XRCC6
B1AKD8	Rootletin;Putative ciliary rootlet coiled-coil protein-like 2 protein	CROCC;CROCCP3
B4DJP7	Small nuclear ribonucleoprotein Sm D3	SNRPD3
B4DJV2	Citrate synthase;Citrate synthase, mitochondrial	CS
B4DQJ8	6-phosphogluconate dehydrogenase, decarboxylating	PGD
B4DWL3	Lysosome-associated membrane glycoprotein 1	LAMP1
B4E1Z4	Complement factor B;Complement factor B Ba fragment;Complement factor B Bb fragment	CFB
B4E2S7	Lysosome-associated membrane glycoprotein 2	LAMP2
B4E2V5	Erythrocyte band 7 integral membrane protein	STOM
B5A977	Tumor necrosis factor receptor superfamily member 1B;Tumor necrosis factor receptor superfamily member 1b, membrane form;Tumor necrosis factor-binding protein 2	TNFR1B;TNFRSF1B
B5MCB5	Cellular retinoic acid-binding protein 1	CRABP1
B5MCZ3	Interleukin-6	IL6
B5MCZ9	Glutaminyl-peptide cyclotransferase	QPCT
B7ZKW8	CapZ-interacting protein	RCSD1
B8ZZ19	Parvalbumin alpha	PVALB
B8ZZQ6	Prothymosin alpha;Prothymosin alpha, N-terminally processed;Thymosin alpha-1	PTMA
B9A041	Malate dehydrogenase, cytoplasmic;Malate dehydrogenase	MDH1
B9A064	Immunoglobulin lambda-like polypeptide 5;Ig lambda-1 chain C regions	IGLL5;IGLC1
C9IZ46	Protein shisa-5	SHISA5
C9J4H5	Semaphorin-3F	SEMA3F
C9J4T6	Interleukin-8;MDNCF-a;Interleukin-8;IL-8(5-77);IL-8(6-77);IL-8(7-77);IL-8(8-77);IL-8(9-77)	IL8
C9JFM0	Receptor-type tyrosine-protein phosphatase zeta	PTPRZ1
C9JFR7	Cytochrome c	CYCS
C9JGI3	Thymidine phosphorylase	TYMP
C9JQ42	Glycogenin-1	GYG1
D6RA08	Complement C1q subcomponent subunit B	C1QB
D6RBV2	Vesicular integral-membrane protein VIP36	LMAN2
D6RD17	Immunoglobulin J chain	IGJ
D6RF35		GC
D6RHI9	Ribonuclease T2	RNASET2
E5RG99	Protein NDRG1	NDRG1
E5RGX5	Stathmin;Stathmin-2	STMN2
E5RIW3	Tubulin-specific chaperone A	TBCA
E5RJW2	Ly-6/neurotoxin-like protein 1	LYNX1
E7EM83	Receptor-type tyrosine-protein phosphatase N2	PTPRN2
E7ERV9	Acid ceramidase;Acid ceramidase subunit alpha;Acid ceramidase subunit beta	ASAH1
E7EUH7	Pseudouridylate synthase 7 homolog	PUS7
E9PBS1	Multifunctional protein ADE2;Phosphoribosylaminoimidazole-succinocarboxamide synthase;Phosphoribosylaminoimidazole carboxylase	PAICS
E9PD70	Phosphoglucomutase-2	PGM2
E9PDB2	Malate dehydrogenase, mitochondrial;Malate dehydrogenase	MDH2
E9PDH4	1-phosphatidylinositol 3-phosphate 5-kinase	PIKFYVE
E9PEK4	Macrophage colony-stimulating factor 1 receptor	CSF1R
E9PF78	Disintegrin and metalloproteinase domain-containing protein 22	ADAM22
E9PFZ2		CP
E9PG32	Dynein heavy chain 12, axonemal	DNAH12
E9PG71	Ephrin type-A receptor 4	EPHA4
E9PH29	Thioredoxin-dependent peroxide reductase, mitochondrial	PRDX3
E9PHK0	Tetranectin	CLEC3B
E9PIM6	Thy-1 membrane glycoprotein	THY1
E9PK01	Elongation factor 1-delta	EEF1D
E9PND1	Brain-specific angiogenesis inhibitor 2	BAI2
E9PNW4	CD59 glycoprotein	CD59
E9PQN4	Complement receptor type 1;Complement component receptor 1-like protein	CR1;CR1L
F2Z3K5	Dolichyl-diphosphooligosaccharide--protein glycosyltransferase subunit 2	RPN2
F5GWU5	Cytochrome b-245 heavy chain	CYBB
F5GXJ9	CD166 antigen	ALCAM
F5GZZ9	Scavenger receptor cysteine-rich type 1 protein M130;Soluble CD163	CD163
F5H4C6	N-acetylglucosamine-6-sulfatase	GNS
F5H4H0	Ras-related protein Rap-1b;Ras-related protein Rap-1A	RAP1B;RAP1A
F5H6Y5	Nuclear mitotic apparatus protein 1	NUMA1
F8VQQ8	Ubiquitin-conjugating enzyme E2 N;Putative ubiquitin-conjugating enzyme E2 N-like	UBE2N;UBE2NL
F8VQY0	ATP synthase subunit beta;ATP synthase subunit beta, mitochondrial	ATP5B
F8VSA6	NEDD8	NEDD8;NEDD8-MDP1
F8VVB6	Protein kinase C-binding protein NELL2	NELL2
F8VY02	Endoplasmic reticulum resident protein 29	ERP29
F8W1Q3	Biotinidase	BTD
F8W914	Reticulon-4	RTN4
F8WBT4	Ribulose-phosphate 3-epimerase	RPE
F8WC07	Leukocyte-associated immunoglobulin-like receptor 1	LAIR1
F8WCI3	CDK5 regulatory subunit-associated protein 2	CDK5RAP2
F8WCJ1	Eukaryotic translation initiation factor 5A-2;Eukaryotic translation initiation factor 5A-1;Eukaryotic translation initiation factor 5A-1-like	EIF5A2;EIF5A;EIF5AL1
F8WDX4		CFH
G3V279	Enhancer of rudimentary homolog	ERH
G3V339	Tryptophan--tRNA ligase, cytoplasmic;T1-TrpRS;T2-TrpRS	WARS
G3V3I1	Proteasome subunit alpha type;Proteasome subunit alpha type-6	PSMA6
G3V511	Latent-transforming growth factor beta-binding protein 2	LTBP2
G3V5H2	Leucine-rich repeat protein 1	LRR1
G3XAE6	Extracellular sulfatase Sulf-2	SULF2
G3XAM2	Complement factor I;Complement factor I heavy chain;Complement factor I light chain	CFI
G5EA52	Protein disulfide-isomerase A3	PDIA3
G8JL88	Apolipoprotein L1	APOL1
H0Y2Y8	Zyxin	ZYX
H0Y786	Nebulin	NEB
H0Y8L3	Transforming growth factor-beta-induced protein ig-h3	TGFBI
H0YA83	Beta-hexosaminidase subunit beta;Beta-hexosaminidase subunit beta chain B;Beta-hexosaminidase subunit beta chain A	HEXB
H0YCS0	Beta-2-syntrophin;Beta-1-syntrophin	SNTB2;SNTB1
H0YDE5		KIAA1549L
H0YDW7	CD44 antigen	CD44
H0YE91	Chitinase-3-like protein 2	CHI3L2
H0YFH3		C1R
H0YHL7	Coronin;Coronin-1C	CORO1C
H0YJE3	Centrosomal protein of 128 kDa	CEP128
H0YJS4	Eukaryotic translation initiation factor 2 subunit 1	EIF2S1
H0YKS4	Annexin;Annexin A2;Putative annexin A2-like protein	ANXA2;ANXA2P2
H0YLA2	Signal recognition particle 14 kDa protein	SRP14
H0YMN2	Zinc finger E-box-binding homeobox 1;Zinc finger E-box-binding homeobox 2	ZEB1;ZEB2
H0YN26	Acidic leucine-rich nuclear phosphoprotein 32 family member A	ANP32A
H0YNE3	Proteasome activator complex subunit 1	PSME1
H7BXV5	Collagen alpha-1(XVIII) chain;Endostatin	COL18A1
H7BY57	Neurofascin	NFASC
H7BYX6	Neural cell adhesion molecule 1	NCAM1
H7BZJ3	Thioredoxin	PDIA3
H7C013		ALB
H7C1D4	Translin	TSN
H7C2Z6	Grancalcin	GCA
H9KV75		ACTN1
J3KMY5	Epididymal secretory protein E1	NPC2
J3KPD9	Nucleoside diphosphate kinase B;Nucleoside diphosphate kinase;Putative nucleoside diphosphate kinase	NME2;NME1-NME2;NME1;NME2P1
J3KSH8	Hematological and neurological expressed 1 protein	HN1
J3QS39	Ubiquitin-60S ribosomal protein L40;Ubiquitin;60S ribosomal protein L40;Ubiquitin-40S ribosomal protein S27a;Ubiquitin;40S ribosomal protein S27a;Polyubiquitin-B;Ubiquitin;Polyubiquitin-C;Ubiquitin	UBB;RPS27A;UBC;UBA52;UBBP4
K4DI84	PML-RARA-regulated adapter molecule 1	PRAM1
K7EMV3	Histone H3;Histone H3.2;Histone H3.1t;Histone H3.3;Histone H3.1;Histone H3.3C	H3F3B;H3F3A;HIST2H3A;HIST3H3;HIST1H3A;H3F3C
K7ERG3		TPM4
K7ERI9	Apolipoprotein C-I;Truncated apolipoprotein C-I	APOC1
K7ERZ3	Perilipin-3	PLIN3
O00299	Chloride intracellular channel protein 1	CLIC1
O00391	Sulfhydryl oxidase 1	QSOX1
O00468-6	Agrin;Agrin N-terminal 110 kDa subunit;Agrin C-terminal 110 kDa subunit;Agrin C-terminal 90 kDa fragment;Agrin C-terminal 22 kDa fragment	AGRN
O00533	Neural cell adhesion molecule L1-like protein;Processed neural cell adhesion molecule L1-like protein	CHL1
O00602	Ficolin-1	FCN1
O14498	Immunoglobulin superfamily containing leucine-rich repeat protein	ISLR
O14594	Neurocan core protein	NCAN
O14773	Tripeptidyl-peptidase 1	TPP1
O14818	Proteasome subunit alpha type-7	PSMA7
O15143	Actin-related protein 2/3 complex subunit 1B	ARPC1B
O15144	Actin-related protein 2/3 complex subunit 2	ARPC2
O15145	Actin-related protein 2/3 complex subunit 3	ARPC3
O15240	Neurosecretory protein VGF;Neuroendocrine regulatory peptide-1;Neuroendocrine regulatory peptide-2;Antimicrobial peptide VGF[554-577]	VGF
O15400-2	Syntaxin-7	STX7
O15511	Actin-related protein 2/3 complex subunit 5	ARPC5
O43505	N-acetyllactosaminide beta-1,3-N-acetylglucosaminyltransferase	B3GNT1
O43707	Alpha-actinin-4	ACTN4
O43768-8	Alpha-endosulfine	ENSA
O43866	CD5 antigen-like	CD5L
O60234	Glia maturation factor gamma	GMFG
O75015	Low affinity immunoglobulin gamma Fc region receptor III-B	FCGR3B
O75071	EF-hand calcium-binding domain-containing protein 14	EFCAB14
O75083	WD repeat-containing protein 1	WDR1
O75368	SH3 domain-binding glutamic acid-rich-like protein	SH3BGRL
O75531	Barrier-to-autointegration factor;Barrier-to-autointegration factor, N-terminally processed	BANF1
O75594	Peptidoglycan recognition protein 1	PGLYRP1
O75629	Protein CREG1	CREG1
O75636-2	Ficolin-3	FCN3
O75711	Scrapie-responsive protein 1	SCRG1
O75874	Isocitrate dehydrogenase [NADP] cytoplasmic	IDH1
O75882-3	Attractin	ATRN
O94772	Lymphocyte antigen 6H	LY6H
O94782	Ubiquitin carboxyl-terminal hydrolase 1	USP1
O94910-2	Latrophilin-1	LPHN1
O94985-2	Calsyntenin-1;Soluble Alc-alpha;CTF1-alpha	CLSTN1
O95445-2	Apolipoprotein M	APOM
O95502	Neuronal pentraxin receptor	NPTXR
P00338	L-lactate dehydrogenase A chain	LDHA
P00390-2	Glutathione reductase, mitochondrial	GSR
P00441	Superoxide dismutase [Cu-Zn]	SOD1
P00450	Ceruloplasmin	CP
P00491	Purine nucleoside phosphorylase	PNP
P00492	Hypoxanthine-guanine phosphoribosyltransferase	HPRT1
P00558	Phosphoglycerate kinase 1;Phosphoglycerate kinase	PGK1
P00734	Prothrombin;Activation peptide fragment 1;Activation peptide fragment 2;Thrombin light chain;Thrombin heavy chain	F2
P00736	Complement C1r subcomponent;Complement C1r subcomponent heavy chain;Complement C1r subcomponent light chain	C1R
P00738	Haptoglobin;Haptoglobin alpha chain;Haptoglobin beta chain	HP
P00739	Haptoglobin-related protein	HPR
P00740-2	Coagulation factor IX;Coagulation factor IXa light chain;Coagulation factor IXa heavy chain	F9
P00746	Complement factor D	CFD
P00747	Plasminogen;Plasmin heavy chain A;Activation peptide;Angiostatin;Plasmin heavy chain A, short form;Plasmin light chain B	PLG
P00748	Coagulation factor XII;Coagulation factor XIIa heavy chain;Beta-factor XIIa part 1;Beta-factor XIIa part 2;Coagulation factor XIIa light chain	F12
P00915	Carbonic anhydrase 1	CA1
P00918	Carbonic anhydrase 2	CA2
P01008	Antithrombin-III	SERPINC1
P01009	Alpha-1-antitrypsin;Short peptide from AAT	SERPINA1
P01011	Alpha-1-antichymotrypsin;Alpha-1-antichymotrypsin His-Pro-less	SERPINA3
P01019	Angiotensinogen;Angiotensin-1;Angiotensin-2;Angiotensin-3;Angiotensin-4;Angiotensin 1-9;Angiotensin 1-7;Angiotensin 1-5;Angiotensin 1-4	AGT
P01023	Alpha-2-macroglobulin	A2M
P01024	Complement C3;Complement C3 beta chain;Complement C3 alpha chain;C3a anaphylatoxin;Acylation stimulating protein;Complement C3b alpha chain;Complement C3c alpha chain fragment 1;Complement C3dg fragment;Complement C3g fragment;Complement C3d fragment;Complement C3f fragment;Complement C3c alpha chain fragment 2	C3
P01031	Complement C5;Complement C5 beta chain;Complement C5 alpha chain;C5a anaphylatoxin;Complement C5 alpha chain	C5
P01034	Cystatin-C	CST3
P01042	Kininogen-1;Kininogen-1 heavy chain;T-kinin;Bradykinin;Lysyl-bradykinin;Kininogen-1 light chain;Low molecular weight growth-promoting factor	KNG1
P01042-2	Kininogen-1;Kininogen-1 heavy chain;T-kinin;Bradykinin;Lysyl-bradykinin;Kininogen-1 light chain;Low molecular weight growth-promoting factor	KNG1
P01210	Proenkephalin-A;Synenkephalin;Met-enkephalin;PENK(114-133);PENK(143-183);Met-enkephalin-Arg-Gly-Leu;Leu-enkephalin;PENK(237-258);Met-enkephalin-Arg-Phe	PENK
P01344	Insulin-like growth factor II;Insulin-like growth factor II;Insulin-like growth factor II Ala-25 Del;Preptin	IGF2
P01593	Ig kappa chain V-I region AG;Ig kappa chain V-I region Rei;Ig kappa chain V-I region Gal
P01594	Ig kappa chain V-I region AU
P01597	Ig kappa chain V-I region DEE
P01598	Ig kappa chain V-I region EU
P01602	Ig kappa chain V-I region HK102	IGKV1-5
P01603	Ig kappa chain V-I region Ka
P01605	Ig kappa chain V-I region Lay
P01608	Ig kappa chain V-I region Roy
P01609	Ig kappa chain V-I region Scw
P01610	Ig kappa chain V-I region WEA;Ig kappa chain V-I region WAT;Ig kappa chain V-I region Hau
P01611	Ig kappa chain V-I region Wes
P01612	Ig kappa chain V-I region Mev
P01613	Ig kappa chain V-I region Ni
P01616	Ig kappa chain V-II region MIL
P01617	Ig kappa chain V-II region TEW;Ig kappa chain V-II region GM607
P01619	Ig kappa chain V-III region B6
P01620	Ig kappa chain V-III region SIE
P01621	Ig kappa chain V-III region NG9
P01623	Ig kappa chain V-III region WOL
P01624	Ig kappa chain V-III region POM
P01625	Ig kappa chain V-IV region Len
P01700	Ig lambda chain V-I region HA;Ig lambda chain V-II region WIN;Ig lambda chain V-II region MGC
P01701	Ig lambda chain V-I region NEW
P01702	Ig lambda chain V-I region NIG-64;Ig lambda chain V-I region BL2
P01703	Ig lambda chain V-I region NEWM
P01714	Ig lambda chain V-III region SH
P01717	Ig lambda chain V-IV region Hil
P01719	Ig lambda chain V-V region DEL
P01743	Ig heavy chain V-I region HG3
P01763	Ig heavy chain V-III region WEA
P01764	Ig heavy chain V-III region VH26
P01765	Ig heavy chain V-III region TIL
P01766	Ig heavy chain V-III region BRO
P01767	Ig heavy chain V-III region BUT
P01768	Ig heavy chain V-III region CAM
P01771	Ig heavy chain V-III region HIL
P01772	Ig heavy chain V-III region KOL
P01779	Ig heavy chain V-III region TUR
P01780	Ig heavy chain V-III region JON
P01781	Ig heavy chain V-III region GAL
P01814	Ig heavy chain V-II region OU;Ig heavy chain V-II region SESS
P01824	Ig heavy chain V-II region WAH
P01834	Ig kappa chain C region	IGKC
P01854	Ig epsilon chain C region	IGHE
P01857	Ig gamma-1 chain C region	IGHG1
P01859	Ig gamma-2 chain C region	IGHG2
P01860	Ig gamma-3 chain C region	IGHG3
P01861	Ig gamma-4 chain C region	IGHG4
P01871	Ig mu chain C region	IGHM
P01876	Ig alpha-1 chain C region	IGHA1
P01880	Ig delta chain C region	IGHD
P02042	Hemoglobin subunit delta	HBD
P02452	Collagen alpha-1(I) chain	COL1A1
P02647	Apolipoprotein A-I;Truncated apolipoprotein A-I	APOA1
P02649	Apolipoprotein E	APOE
P02652	Apolipoprotein A-II;Truncated apolipoprotein A-II	APOA2
P02656	Apolipoprotein C-III	APOC3
P02671	Fibrinogen alpha chain;Fibrinopeptide A;Fibrinogen alpha chain	FGA
P02675	Fibrinogen beta chain;Fibrinopeptide B;Fibrinogen beta chain	FGB
P02679-2	Fibrinogen gamma chain	FGG
P02741	C-reactive protein;C-reactive protein(1-205)	CRP
P02743	Serum amyloid P-component;Serum amyloid P-component(1-203)	APCS
P02747	Complement C1q subcomponent subunit C	C1QC
P02748	Complement component C9;Complement component C9a;Complement component C9b	C9
P02749	Beta-2-glycoprotein 1	APOH
P02750	Leucine-rich alpha-2-glycoprotein	LRG1
P02751-17	Fibronectin;Anastellin;Ugl-Y1;Ugl-Y2;Ugl-Y3	FN1
P02760	Protein AMBP;Alpha-1-microglobulin;Inter-alpha-trypsin inhibitor light chain;Trypstatin	AMBP
P02763	Alpha-1-acid glycoprotein 1	ORM1
P02765	Alpha-2-HS-glycoprotein;Alpha-2-HS-glycoprotein chain A;Alpha-2-HS-glycoprotein chain B	AHSG
P02766	Transthyretin	TTR
P02774	Vitamin D-binding protein	GC
P02778	C-X-C motif chemokine 10;CXCL10(1-73)	CXCL10
P02787	Serotransferrin	TF
P02788	Lactotransferrin;Lactoferricin-H;Kaliocin-1;Lactoferroxin-A;Lactoferroxin-B;Lactoferroxin-C	LTF
P02790	Hemopexin	HPX
P02794	Ferritin heavy chain;Ferritin	FTH1
P03952	Plasma kallikrein;Plasma kallikrein heavy chain;Plasma kallikrein light chain	KLKB1
P04003	C4b-binding protein alpha chain	C4BPA
P04004	Vitronectin;Vitronectin V65 subunit;Vitronectin V10 subunit;Somatomedin-B	VTN
P04040	Catalase	CAT
P04075	Fructose-bisphosphate aldolase A;Fructose-bisphosphate aldolase	ALDOA
P04080	Cystatin-B	CSTB
P04083	Annexin A1	ANXA1
P04114	Apolipoprotein B-100;Apolipoprotein B-48	APOB
P04179-4	Superoxide dismutase [Mn], mitochondrial	SOD2
P04180	Phosphatidylcholine-sterol acyltransferase	LCAT
P04196	Histidine-rich glycoprotein	HRG
P04206	Ig kappa chain V-III region GOL
P04207	Ig kappa chain V-III region CLL
P04208	Ig lambda chain V-I region WAH
P04217	Alpha-1B-glycoprotein	A1BG
P04220	Ig mu heavy chain disease protein
P04259	Keratin, type II cytoskeletal 6B	KRT6B
P04275	von Willebrand factor;von Willebrand antigen 2	VWF
P04406	Glyceraldehyde-3-phosphate dehydrogenase	GAPDH
P04430	Ig kappa chain V-I region BAN
P04433	Ig kappa chain V-III region VG
P05060	Secretogranin-1;GAWK peptide;CCB peptide	CHGB
P05067-11	Amyloid beta A4 protein;N-APP;Soluble APP-alpha;Soluble APP-beta;C99;Beta-amyloid protein 42;Beta-amyloid protein 40;C83;P3(42);P3(40);C80;Gamma-secretase C-terminal fragment 59;Gamma-secretase C-terminal fragment 57;Gamma-secretase C-terminal fragment 50;C31	APP
P05089	Arginase-1	ARG1
P05090	Apolipoprotein D	APOD
P05091-2	Aldehyde dehydrogenase, mitochondrial	ALDH2
P05107	Integrin beta-2;Integrin beta	ITGB2
P05109	Protein S100-A8;Protein S100-A8, N-terminally processed	S100A8
P05155	Plasma protease C1 inhibitor	SERPING1
P05164-2	Myeloperoxidase;Myeloperoxidase;89 kDa myeloperoxidase;84 kDa myeloperoxidase;Myeloperoxidase light chain;Myeloperoxidase heavy chain	MPO
P05186-2	Alkaline phosphatase, tissue-nonspecific isozyme	ALPL
P05204	Non-histone chromosomal protein HMG-17	HMGN2
P05387	60S acidic ribosomal protein P2	RPLP2
P05408	Neuroendocrine protein 7B2;N-terminal peptide;C-terminal peptide	SCG5
P05408-2	Neuroendocrine protein 7B2;N-terminal peptide;C-terminal peptide	SCG5
P05543	Thyroxine-binding globulin	SERPINA7
P05546	Heparin cofactor 2	SERPIND1
P05937	Calbindin	CALB1
P06310	Ig kappa chain V-II region RPMI 6410
P06311	Ig kappa chain V-III region IARC/BL41
P06312	Ig kappa chain V-IV region;Ig kappa chain V-IV region JI	IGKV4-1
P06318	Ig lambda chain V-VI region WLT;Ig lambda chain V-VI region EB4
P06331	Ig heavy chain V-II region ARH-77;Ig heavy chain V-II region NEWM
P06396-2	Gelsolin	GSN
P06702	Protein S100-A9	S100A9
P06703	Protein S100-A6	S100A6
P06727	Apolipoprotein A-IV	APOA4
P06733	Alpha-enolase	ENO1
P06733-2	Alpha-enolase	ENO1
P06737-2	Glycogen phosphorylase, liver form;Phosphorylase	PYGL
P06744	Glucose-6-phosphate isomerase	GPI
P06748-2	Nucleophosmin	NPM1
P06753-2	Tropomyosin alpha-3 chain	TPM3
P06889	Ig lambda chain V-IV region MOL
P07108	Acyl-CoA-binding protein	DBI
P07195	L-lactate dehydrogenase B chain;L-lactate dehydrogenase	LDHB
P07225	Vitamin K-dependent protein S	PROS1
P07237	Protein disulfide-isomerase	P4HB
P07339	Cathepsin D;Cathepsin D light chain;Cathepsin D heavy chain	CTSD
P07357	Complement component C8 alpha chain	C8A
P07358	Complement component C8 beta chain	C8B
P07360	Complement component C8 gamma chain	C8G
P07384	Calpain-1 catalytic subunit	CAPN1
P07602	Proactivator polypeptide;Saposin-A;Saposin-B-Val;Saposin-B;Saposin-C;Saposin-D	PSAP
P07711	Cathepsin L1;Cathepsin L1 heavy chain;Cathepsin L1 light chain	CTSL1
P07737	Profilin-1	PFN1
P07858	Cathepsin B;Cathepsin B light chain;Cathepsin B heavy chain	CTSB
P07900	Heat shock protein HSP 90-alpha	HSP90AA1
P07948-2	Tyrosine-protein kinase Lyn;Tyrosine-protein kinase HCK	LYN;HCK
P07998	Ribonuclease pancreatic	RNASE1
P08107	Heat shock 70 kDa protein 1A/1B	HSPA1A
P08123	Collagen alpha-2(I) chain	COL1A2
P08133-2	Annexin A6;Annexin	ANXA6
P08185	Corticosteroid-binding globulin	SERPINA6
P08238	Heat shock protein HSP 90-beta	HSP90AB1
P08246	Neutrophil elastase	ELANE
P08253-2	72 kDa type IV collagenase;PEX	MMP2
P08294	Extracellular superoxide dismutase [Cu-Zn]	SOD3
P08311	Cathepsin G	CTSG
P08519	Apolipoprotein(a)	LPA
P08571	Monocyte differentiation antigen CD14;Monocyte differentiation antigen CD14, urinary form;Monocyte differentiation antigen CD14, membrane-bound form	CD14
P08603	Complement factor H	CFH
P08637	Low affinity immunoglobulin gamma Fc region receptor III-A	FCGR3A
P08670	Vimentin	VIM
P08697	Alpha-2-antiplasmin	SERPINF2
P08758	Annexin A5;Annexin	ANXA5
P09211	Glutathione S-transferase P	GSTP1
P09341	Growth-regulated alpha protein;GRO-alpha(4-73);GRO-alpha(5-73);GRO-alpha(6-73)	CXCL1
P09382	Galectin-1	LGALS1
P09429	High mobility group protein B1	HMGB1
P09486	SPARC	SPARC
P09651-3	Heterogeneous nuclear ribonucleoprotein A1;Heterogeneous nuclear ribonucleoprotein A1-like 2	HNRNPA1;HNRNPA1L2
P09871	Complement C1s subcomponent;Complement C1s subcomponent heavy chain;Complement C1s subcomponent light chain	C1S
P09960	Leukotriene A-4 hydrolase	LTA4H
P09972	Fructose-bisphosphate aldolase C;Fructose-bisphosphate aldolase	ALDOC
P0C0L4	Complement C4-A;Complement C4 beta chain;Complement C4-A alpha chain;C4a anaphylatoxin;C4b-A;C4d-A;Complement C4 gamma chain	C4A
P0C0L5	Complement C4-B;Complement C4 beta chain;Complement C4-B alpha chain;C4a anaphylatoxin;C4b-B;C4d-B;Complement C4 gamma chain	C4B
P0CG05	Ig lambda-2 chain C regions	IGLC2
P0CG06	Ig lambda-3 chain C regions	IGLC3
P0DJI8	Serum amyloid A-1 protein;Amyloid protein A;Serum amyloid protein A(2-104);Serum amyloid protein A(3-104);Serum amyloid protein A(2-103);Serum amyloid protein A(2-102);Serum amyloid protein A(4-101);Serum amyloid A protein	SAA1
P0DJI9	Serum amyloid A-2 protein	SAA2
P10153	Non-secretory ribonuclease	RNASE2
P10253	Lysosomal alpha-glucosidase;76 kDa lysosomal alpha-glucosidase;70 kDa lysosomal alpha-glucosidase	GAA
P10412	Histone H1.4	HIST1H1E
P10451-3	Osteopontin	SPP1
P10451-5	Osteopontin	SPP1
P10599	Thioredoxin	TXN
P10643	Complement component C7	C7
P10645	Chromogranin-A;Vasostatin-1;Vasostatin-2;EA-92;ES-43;Pancreastatin;SS-18;WA-8;WE-14;LF-19;AL-11;GV-19;GR-44;ER-37	CHGA
P10909-4	Clusterin;Clusterin beta chain;Clusterin alpha chain;Clusterin	CLU
P11021	78 kDa glucose-regulated protein	HSPA5
P11142	Heat shock cognate 71 kDa protein	HSPA8
P11215	Integrin alpha-M	ITGAM
P11413	Glucose-6-phosphate 1-dehydrogenase	G6PD
P12109	Collagen alpha-1(VI) chain	COL6A1
P12111-4	Collagen alpha-3(VI) chain	COL6A3
P12429	Annexin A3;Annexin	ANXA3
P12814	Alpha-actinin-1	ACTN1
P13521	Secretogranin-2;Secretoneurin	SCG2
P13611-2	Versican core protein	VCAN
P13667	Protein disulfide-isomerase A4	PDIA4
P13671	Complement component C6	C6
P13796	Plastin-2	LCP1
P14136-3	Glial fibrillary acidic protein	GFAP
P14151	L-selectin	SELL
P14174	Macrophage migration inhibitory factor	MIF
P14618	Pyruvate kinase PKM;Pyruvate kinase	PKM
P14625	Endoplasmin	HSP90B1
P14780	Matrix metalloproteinase-9;67 kDa matrix metalloproteinase-9;82 kDa matrix metalloproteinase-9	MMP9
P14866-2	Heterogeneous nuclear ribonucleoprotein L	HNRNPL
P15153	Ras-related C3 botulinum toxin substrate 2;Ras-related C3 botulinum toxin substrate 1	RAC2;RAC1
P15169	Carboxypeptidase N catalytic chain	CPN1
P15311	Ezrin	EZR
P15814	Immunoglobulin lambda-like polypeptide 1	IGLL1
P15924-2	Desmoplakin	DSP
P16035	Metalloproteinase inhibitor 2	TIMP2
P16188	HLA class I histocompatibility antigen, A-30 alpha chain	HLA-A
P16401	Histone H1.5	HIST1H1B
P16403	Histone H1.2	HIST1H1C
P16870-2	Carboxypeptidase E	CPE
P17066	Heat shock 70 kDa protein 6;Putative heat shock 70 kDa protein 7	HSPA6;HSPA7
P17213	Bactericidal permeability-increasing protein	BPI
P17858	6-phosphofructokinase, liver type;6-phosphofructokinase, muscle type;6-phosphofructokinase type C	PFKL;PFKP;PFKM
P17931	Galectin-3	LGALS3
P18065	Insulin-like growth factor-binding protein 2	IGFBP2
P18135	Ig kappa chain V-III region HAH
P18206-2	Vinculin	VCL
P18428	Lipopolysaccharide-binding protein	LBP
P18510-4	Interleukin-1 receptor antagonist protein	IL1RN
P18669	Phosphoglycerate mutase 1;Probable phosphoglycerate mutase 4	PGAM1;PGAM4
P19022	Cadherin-2	CDH2
P19105	Myosin regulatory light chain 12A;Myosin regulatory light chain 12B	MYL12A;MYL12B
P19338	Nucleolin	NCL
P19652	Alpha-1-acid glycoprotein 2	ORM2
P19827	Inter-alpha-trypsin inhibitor heavy chain H1	ITIH1
P19957	Elafin	PI3
P20061	Transcobalamin-1	TCN1
P20160	Azurocidin	AZU1
P20618	Proteasome subunit beta type-1	PSMB1
P20700	Lamin-B1	LMNB1
P20774	Mimecan	OGN
P20810-3	Calpastatin	CAST
P20851-2	C4b-binding protein beta chain	C4BPB
P21333-2	Filamin-A	FLNA
P22061	Protein-L-isoaspartate(D-aspartate) O-methyltransferase;Protein-L-isoaspartate O-methyltransferase	PCMT1
P22105-3	Tenascin-X	TNXB
P22352	Glutathione peroxidase 3	GPX3
P22626	Heterogeneous nuclear ribonucleoproteins A2/B1	HNRNPA2B1
P22692	Insulin-like growth factor-binding protein 4	IGFBP4
P22792	Carboxypeptidase N subunit 2	CPN2
P22894	Neutrophil collagenase	MMP8
P23083	Ig heavy chain V-I region V35
P23142	Fibulin-1	FBLN1
P23142-4	Fibulin-1	FBLN1
P23246	Splicing factor, proline- and glutamine-rich	SFPQ
P23284	Peptidyl-prolyl cis-trans isomerase B	PPIB
P23526-2	Adenosylhomocysteinase	AHCY
P23528	Cofilin-1	CFL1
P24592	Insulin-like growth factor-binding protein 6	IGFBP6
P25311	Zinc-alpha-2-glycoprotein	AZGP1
P25786	Proteasome subunit alpha type-1	PSMA1
P25787	Proteasome subunit alpha type-2	PSMA2
P25815	Protein S100-P	S100P
P26022	Pentraxin-related protein PTX3	PTX3
P26038	Moesin	MSN
P26447	Protein S100-A4	S100A4
P26583	High mobility group protein B2	HMGB2
P26641	Elongation factor 1-gamma	EEF1G
P27169	Serum paraoxonase/arylesterase 1	PON1
P27695	DNA-(apurinic or apyrimidinic site) lyase;DNA-(apurinic or apyrimidinic site) lyase, mitochondrial	APEX1
P27797	Calreticulin	CALR
P27824	Calnexin	CANX
P27918	Properdin	CFP
P27930-2	Interleukin-1 receptor type 2;Interleukin-1 receptor type 2, membrane form;Interleukin-1 receptor type 2, soluble form	IL1R2
P28066	Proteasome subunit alpha type-5	PSMA5
P28070	Proteasome subunit beta type-4	PSMB4
P28799	Granulins;Acrogranin;Paragranulin;Granulin-1;Granulin-2;Granulin-3;Granulin-4;Granulin-5;Granulin-6;Granulin-7	GRN
P29350	Tyrosine-protein phosphatase non-receptor type 6	PTPN6
P29401	Transketolase	TKT
P29966	Myristoylated alanine-rich C-kinase substrate	MARCKS
P30041	Peroxiredoxin-6	PRDX6
P30043	Flavin reductase (NADPH)	BLVRB
P30044-2	Peroxiredoxin-5, mitochondrial	PRDX5
P30046	D-dopachrome decarboxylase;D-dopachrome decarboxylase-like protein	DDT;DDTL
P30086	Phosphatidylethanolamine-binding protein 1;Hippocampal cholinergic neurostimulating peptide	PEBP1
P30685	HLA class I histocompatibility antigen, B-35 alpha chain;HLA class I histocompatibility antigen, B-53 alpha chain;HLA class I histocompatibility antigen, B-50 alpha chain;HLA class I histocompatibility antigen, B-49 alpha chain;HLA class I histocompatibility antigen, B-45 alpha chain	HLA-B
P30740	Leukocyte elastase inhibitor	SERPINB1
P31146	Coronin-1A;Coronin	CORO1A
P31150	Rab GDP dissociation inhibitor alpha	GDI1
P31946	14-3-3 protein beta/alpha;14-3-3 protein beta/alpha, N-terminally processed	YWHAB
P31946-2	14-3-3 protein beta/alpha;14-3-3 protein beta/alpha, N-terminally processed	YWHAB
P31949	Protein S100-A11	S100A11
P31997	Carcinoembryonic antigen-related cell adhesion molecule 8	CEACAM8
P32119	Peroxiredoxin-2	PRDX2
P32320	Cytidine deaminase	CDA
P33241	Lymphocyte-specific protein 1	LSP1
P35542	Serum amyloid A-4 protein	SAA4
P35579	Myosin-9	MYH9
P35754	Glutaredoxin-1	GLRX
P36222	Chitinase-3-like protein 1	CHI3L1
P36955	Pigment epithelium-derived factor	SERPINF1
P36980-2	Complement factor H-related protein 2	CFHR2
P37802	Transgelin-2	TAGLN2
P37837	Transaldolase	TALDO1
P38646	Stress-70 protein, mitochondrial	HSPA9
P40121-2	Macrophage-capping protein	CAPG
P41218	Myeloid cell nuclear differentiation antigen	MNDA
P41222	Prostaglandin-H2 D-isomerase	PTGDS
P41439	Folate receptor gamma	FOLR3
P43121	Cell surface glycoprotein MUC18	MCAM
P43490	Nicotinamide phosphoribosyltransferase	NAMPT;NAMPTL
P43652	Afamin	AFM
P46940	Ras GTPase-activating-like protein IQGAP1	IQGAP1
P47756-2	F-actin-capping protein subunit beta	CAPZB
P48539	Purkinje cell protein 4	PCP4
P48595	Serpin B10	SERPINB10
P48745	Protein NOV homolog	NOV
P49454	Centromere protein F	CENPF
P49913	Cathelicidin antimicrobial peptide;Antibacterial protein FALL-39;Antibacterial protein LL-37	CAMP
P50395	Rab GDP dissociation inhibitor beta	GDI2
P50502	Hsc70-interacting protein;Putative protein FAM10A4;Putative protein FAM10A5	ST13;ST13P4;ST13P5
P50552	Vasodilator-stimulated phosphoprotein	VASP
P51149	Ras-related protein Rab-7a	RAB7A
P51693-2	Amyloid-like protein 1;C30	APLP1
P51858	Hepatoma-derived growth factor	HDGF
P51884	Lumican	LUM
P52565	Rho GDP-dissociation inhibitor 1	ARHGDIA
P52566	Rho GDP-dissociation inhibitor 2	ARHGDIB
P52597	Heterogeneous nuclear ribonucleoprotein F;Heterogeneous nuclear ribonucleoprotein F, N-terminally processed	HNRNPF;HNRNPH1
P52790	Hexokinase-3	HK3
P52907	F-actin-capping protein subunit alpha-1	CAPZA1
P53634	Dipeptidyl peptidase 1;Dipeptidyl peptidase 1 exclusion domain chain;Dipeptidyl peptidase 1 heavy chain;Dipeptidyl peptidase 1 light chain	CTSC
P54108	Cysteine-rich secretory protein 3	CRISP3
P54289-4	Voltage-dependent calcium channel subunit alpha-2/delta-1;Voltage-dependent calcium channel subunit alpha-2-1;Voltage-dependent calcium channel subunit delta-1	CACNA2D1
P55008	Allograft inflammatory factor 1	AIF1
P55058	Phospholipid transfer protein	PLTP
P55083	Microfibril-associated glycoprotein 4	MFAP4
P55290	Cadherin-13	CDH13
P58546	Myotrophin	MTPN
P59665	Neutrophil defensin 1;HP 1-56;Neutrophil defensin 2	DEFA1
P59666	Neutrophil defensin 3;HP 3-56;Neutrophil defensin 2	DEFA3
P59998	Actin-related protein 2/3 complex subunit 4	ARPC4;ARPC4-TTLL3
P60174-1	Triosephosphate isomerase	TPI1
P60660-2	Myosin light polypeptide 6	MYL6
P60709	Actin, cytoplasmic 1;Actin, cytoplasmic 1, N-terminally processed	ACTB
P60842	Eukaryotic initiation factor 4A-I;Eukaryotic initiation factor 4A-II	EIF4A1;EIF4A2
P61026	Ras-related protein Rab-10	RAB10
P61106	Ras-related protein Rab-14	RAB14
P61158	Actin-related protein 3	ACTR3
P61278	Somatostatin;Somatostatin-28;Somatostatin-14	SST
P61586	Transforming protein RhoA;Rho-related GTP-binding protein RhoC	RHOA;RHOC
P61604	10 kDa heat shock protein, mitochondrial	HSPE1
P61626	Lysozyme C	LYZ
P61769	Beta-2-microglobulin;Beta-2-microglobulin form pI 5.3	B2M
P61970	Nuclear transport factor 2	NUTF2
P61981	14-3-3 protein gamma;14-3-3 protein gamma, N-terminally processed	YWHAG
P62158	Calmodulin	CALM1;CALM2;CALM3
P62258	14-3-3 protein epsilon	YWHAE
P62328	Thymosin beta-4;Hematopoietic system regulatory peptide	TMSB4X;TMSB4XP4
P62491-2	Ras-related protein Rab-11A;Ras-related protein Rab-11B	RAB11A;RAB11B
P62805	Histone H4	HIST1H4A
P62820-2	Ras-related protein Rab-1A;Ras-related protein Rab-1B;Putative Ras-related protein Rab-1C	RAB1A;RAB1B;RAB1C
P62873	Guanine nucleotide-binding protein G(I)/G(S)/G(T) subunit beta-1	GNB1
P62913	60S ribosomal protein L11	RPL11
P62937	Peptidyl-prolyl cis-trans isomerase A;Peptidyl-prolyl cis-trans isomerase A, N-terminally processed;Peptidyl-prolyl cis-trans isomerase	PPIA
P62942	Peptidyl-prolyl cis-trans isomerase FKBP1A;Peptidyl-prolyl cis-trans isomerase	FKBP1A
P62993	Growth factor receptor-bound protein 2	GRB2
P63104	14-3-3 protein zeta/delta	YWHAZ
P63313	Thymosin beta-10	TMSB10
P67936	Tropomyosin alpha-4 chain	TPM4
P68032	Actin, alpha cardiac muscle 1;Actin, alpha skeletal muscle;Actin, aortic smooth muscle;Actin, gamma-enteric smooth muscle	ACTC1;ACTA1;ACTA2;ACTG2
P68363	Tubulin alpha-1B chain;Tubulin alpha-1C chain;Tubulin alpha-1A chain;Tubulin alpha-4A chain	TUBA1B;TUBA1C;TUBA1A;TUBA4A
P68371	Tubulin beta-4B chain;Tubulin beta-4A chain	TUBB4B;TUBB4A
P68871	Hemoglobin subunit beta;LVV-hemorphin-7	HBB
P69891	Hemoglobin subunit gamma-1	HBG1
P69892	Hemoglobin subunit gamma-2	HBG2
P69905	Hemoglobin subunit alpha	HBA1
P78324	Tyrosine-protein phosphatase non-receptor type substrate 1;Signal-regulatory protein beta-1 isoform 3	SIRPA;SIRPB1
P78371-2	T-complex protein 1 subunit beta	CCT2
P78509-3	Reelin	RELN
P80188	Neutrophil gelatinase-associated lipocalin	LCN2
P80217	Interferon-induced 35 kDa protein	IFI35
P80511	Protein S100-A12;Calcitermin	S100A12
P80723	Brain acid soluble protein 1	BASP1
P80748	Ig lambda chain V-III region LOI
P81172	Hepcidin;Hepcidin-25;Hepcidin-20	HAMP
P84077	ADP-ribosylation factor 1;ADP-ribosylation factor 3	ARF1;ARF3
P98160	Basement membrane-specific heparan sulfate proteoglycan core protein;Endorepellin;LG3 peptide	HSPG2
Q00610-2	Clathrin heavy chain 1	CLTC
Q00839-2	Heterogeneous nuclear ribonucleoprotein U	HNRNPU
Q01082-3	Spectrin beta chain, non-erythrocytic 1	SPTBN1
Q01105-3	Protein SET	SET
Q01459	Di-N-acetylchitobiase	CTBS
Q01469	Fatty acid-binding protein, epidermal	FABP5
Q01518	Adenylyl cyclase-associated protein 1	CAP1
Q01518-2	Adenylyl cyclase-associated protein 1	CAP1
Q01995	Transgelin	TAGLN
Q02818	Nucleobindin-1	NUCB1
Q03252	Lamin-B2	LMNB2
Q03591	Complement factor H-related protein 1	CFHR1
Q04917	14-3-3 protein eta	YWHAH
Q05707-2	Collagen alpha-1(XIV) chain	COL14A1
Q06033-2	Inter-alpha-trypsin inhibitor heavy chain H3	ITIH3
Q06481	Amyloid-like protein 2	APLP2
Q06830	Peroxiredoxin-1	PRDX1
Q07065	Cytoskeleton-associated protein 4	CKAP4
Q08380	Galectin-3-binding protein	LGALS3BP
Q0VD83	Apolipoprotein B receptor	APOBR
Q10588	ADP-ribosyl cyclase 2	BST1
Q12805-2	EGF-containing fibulin-like extracellular matrix protein 1	EFEMP1
Q12841	Follistatin-related protein 1	FSTL1
Q12860	Contactin-1	CNTN1
Q12905	Interleukin enhancer-binding factor 2	ILF2
Q12906-5	Interleukin enhancer-binding factor 3	ILF3
Q13011	Delta(3,5)-Delta(2,4)-dienoyl-CoA isomerase, mitochondrial	ECH1
Q13231-3	Chitotriosidase-1	CHIT1
Q13404-8	Ubiquitin-conjugating enzyme E2 variant 1	UBE2V1;UBE2V2;TMEM189
Q13449	Limbic system-associated membrane protein	LSAMP
Q13813-3	Spectrin alpha chain, non-erythrocytic 1	SPTAN1
Q13822	Ectonucleotide pyrophosphatase/phosphodiesterase family member 2	ENPP2
Q14019	Coactosin-like protein	COTL1
Q14112-2	Nidogen-2	NID2
Q14118	Dystroglycan;Alpha-dystroglycan;Beta-dystroglycan	DAG1
Q14508-2	WAP four-disulfide core domain protein 2	WFDC2
Q14515	SPARC-like protein 1	SPARCL1
Q14520-2	Hyaluronan-binding protein 2;Hyaluronan-binding protein 2 50 kDa heavy chain;Hyaluronan-binding protein 2 50 kDa heavy chain alternate form;Hyaluronan-binding protein 2 27 kDa light chain;Hyaluronan-binding protein 2 27 kDa light chain alternate form	HABP2
Q14624	Inter-alpha-trypsin inhibitor heavy chain H4;70 kDa inter-alpha-trypsin inhibitor heavy chain H4;35 kDa inter-alpha-trypsin inhibitor heavy chain H4	ITIH4
Q14847	LIM and SH3 domain protein 1	LASP1
Q14982-2	Opioid-binding protein/cell adhesion molecule	OPCML
Q15113	Procollagen C-endopeptidase enhancer 1	PCOLCE
Q15365	Poly(rC)-binding protein 1;Poly(rC)-binding protein 2;Poly(rC)-binding protein 3	PCBP1;PCBP2;PCBP3
Q15818	Neuronal pentraxin-1	NPTX1
Q15848	Adiponectin	ADIPOQ
Q16270	Insulin-like growth factor-binding protein 7	IGFBP7
Q16568	Cocaine- and amphetamine-regulated transcript protein;CART(1-39);CART(42-89)	CARTPT
Q16610	Extracellular matrix protein 1	ECM1
Q16629-3	Serine/arginine-rich splicing factor 7	SRSF7
Q16851	UTP--glucose-1-phosphate uridylyltransferase	UGP2
Q32MZ4-3	Leucine-rich repeat flightless-interacting protein 1	LRRFIP1
Q4G0P3	Hydrocephalus-inducing protein homolog	HYDIN
Q53EL9-2	Seizure protein 6 homolog	SEZ6
Q562R1	Beta-actin-like protein 2	ACTBL2
Q5BLP8	Neuropeptide-like protein C4orf48	C4orf48
Q5FWE3	Proline-rich transmembrane protein 3	PRRT3
Q5H9A7	Metalloproteinase inhibitor 1	TIMP1
Q5JNW7	Proteasome subunit beta type-8	PSMB8
Q5JP53	Tubulin beta chain;Tubulin beta-2B chain;Tubulin beta-2A chain;Tubulin beta-3 chain	TUBB;TUBB2B;TUBB2A;TUBB3
Q5T749	Keratinocyte proline-rich protein	KPRP
Q5T750	Skin-specific protein 32	XP32
Q5T985	Inter-alpha-trypsin inhibitor heavy chain H2	ITIH2
Q5TD07	Ribosyldihydronicotinamide dehydrogenase [quinone]	NQO2
Q5TEC6		HIST2H3PS2
Q5VTE0	Putative elongation factor 1-alpha-like 3;Elongation factor 1-alpha 1;Elongation factor 1-alpha 2	EEF1A1P5;EEF1A1;EEF1A2
Q5VY30	Retinol-binding protein 4;Plasma retinol-binding protein(1-182);Plasma retinol-binding protein(1-181);Plasma retinol-binding protein(1-179);Plasma retinol-binding protein(1-176)	RBP4
Q6P4A8	Phospholipase B-like 1	PLBD1
Q6UX06	Olfactomedin-4	OLFM4
Q6UX71	Plexin domain-containing protein 2	PLXDC2
Q6UXB8-2	Peptidase inhibitor 16	PI16
Q6ZSJ9	Protein shisa-6 homolog	SHISA6
Q70Z35-3	Phosphatidylinositol 3,4,5-trisphosphate-dependent Rac exchanger 2 protein	PREX2
Q7Z7M0-2	Multiple epidermal growth factor-like domains protein 8	MEGF8
Q86UQ4	ATP-binding cassette sub-family A member 13	ABCA13
Q86UX7-2	Fermitin family homolog 3	FERMT3
Q86Y38	Xylosyltransferase 1	XYLT1
Q8N126	Cell adhesion molecule 3	CADM3
Q8N6C8	Leukocyte immunoglobulin-like receptor subfamily A member 3	LILRA3
Q8N6Q3	CD177 antigen	CD177
Q8NBJ4-2	Golgi membrane protein 1	GOLM1
Q8NFZ8	Cell adhesion molecule 4	CADM4
Q8TAG5	V-set and transmembrane domain-containing protein 2A	VSTM2A
Q8TE73	Dynein heavy chain 5, axonemal	DNAH5
Q8TEU8	WAP, Kazal, immunoglobulin, Kunitz and NTR domain-containing protein 2	WFIKKN2
Q8WW12-2	PEST proteolytic signal-containing nuclear protein	PCNP
Q8WXD2	Secretogranin-3	SCG3
Q8WZ42-3	Titin	TTN
Q92520	Protein FAM3C	FAM3C
Q92823-3	Neuronal cell adhesion molecule	NRCAM
Q92876	Kallikrein-6	KLK6
Q92882	Osteoclast-stimulating factor 1	OSTF1
Q92888-2	Rho guanine nucleotide exchange factor 1	ARHGEF1
Q92954-3	Proteoglycan 4;Proteoglycan 4 C-terminal part	PRG4
Q93079	Histone H2B type 1-H;Histone H2B type 2-F;Histone H2B type 1-M;Histone H2B type 1-N;Histone H2B type 1-C/E/F/G/I;Histone H2B type 1-D;Histone H2B;Histone H2B type 1-L	HIST1H2BH;HIST2H2BF;HIST1H2BM;HIST1H2BN;HIST1H2BC;HIST1H2BD;HIST1H2BL
Q969H8	UPF0556 protein C19orf10	C19orf10
Q96CX2	BTB/POZ domain-containing protein KCTD12	KCTD12
Q96FE7-4	Phosphoinositide-3-kinase-interacting protein 1	PIK3IP1
Q96GW7	Brevican core protein	BCAN
Q96KN2	Beta-Ala-His dipeptidase	CNDP1
Q96PD5	N-acetylmuramoyl-L-alanine amidase	PGLYRP2
Q96S96	Phosphatidylethanolamine-binding protein 4	PEBP4
Q99439-2	Calponin-2	CNN2
Q99674	Cell growth regulator with EF hand domain protein 1	CGREF1
Q99878	Histone H2A type 1-J;Histone H2A type 1-H;Histone H2A.J;Histone H2A type 2-C;Histone H2A type 2-A;Histone H2A type 1;Histone H2A type 1-D;Histone H2A type 1-A;Histone H2A.x	HIST1H2AJ;HIST1H2AH;H2AFJ;HIST2H2AC;HIST2H2AA3;HIST1H2AG;HIST1H2AD;HIST1H2AA;H2AFX
Q9BQT9	Calsyntenin-3	CLSTN3
Q9BRF8-2	Calcineurin-like phosphoesterase domain-containing protein 1	CPPED1
Q9BY67-2	Cell adhesion molecule 1	CADM1
Q9BYH1-2	Seizure 6-like protein	SEZ6L
Q9H299	SH3 domain-binding glutamic acid-rich-like protein 3	SH3BGRL3
Q9HAV0	Guanine nucleotide-binding protein subunit beta-4;Guanine nucleotide-binding protein G(I)/G(S)/G(T) subunit beta-2	GNB4;GNB2
Q9HD89	Resistin	RETN
Q9HDC9-2	Adipocyte plasma membrane-associated protein	APMAP
Q9NP84	Tumor necrosis factor receptor superfamily member 12A	TNFRSF12A
Q9NQ79-2	Cartilage acidic protein 1	CRTAC1
Q9NUQ9	Protein FAM49B	FAM49B
Q9P121-3	Neurotrimin	NTM
Q9P1F3	Costars family protein ABRACL	ABRACL
Q9UBP4	Dickkopf-related protein 3	DKK3
Q9UBW5-2	Bridging integrator 2	BIN2
Q9UBX5	Fibulin-5	FBLN5
Q9UHG2	ProSAAS;KEP;Big SAAS;Little SAAS;Big PEN-LEN;PEN;Little LEN;Big LEN	PCSK1N
Q9UHI8	A disintegrin and metalloproteinase with thrombospondin motifs 1	ADAMTS1
Q9UL46	Proteasome activator complex subunit 2	PSME2
Q9ULZ3-3	Apoptosis-associated speck-like protein containing a CARD	PYCARD
Q9UNZ2-6	NSFL1 cofactor p47	NSFL1C
Q9Y279-2	V-set and immunoglobulin domain-containing protein 4	VSIG4
Q9Y376	Calcium-binding protein 39	CAB39
Q9Y490	Talin-1	TLN1
Q9Y4C0-3	Neurexin-3	NRXN3
Q9Y6R7	IgGFc-binding protein	FCGBP
S4R394
S4R403	Afadin- and alpha-actinin-binding protein	SSX2IP
U3KPS2	Myeloblastin	PRTN3
U3KQE2	Calpain small subunit 1	CAPNS1
V9GZ68	Target of Myb protein 1	TOM1
