# Supplementary material for: Cerebrospinal fluid markers to distinguish bacterial meningitis from cerebral malaria in children
Source: Wellcome Open Res. 2017 Sep 26;2:47. Originally published 2017 Jul 3. [Version 2] doi: 10.12688/wellcomeopenres.11958.2 (PMC5686508; doi:10.12688/wellcomeopenres.11958.2)
Supplement: Supplementary file 2 [file wellcomeopenres-2-13799-s0004.tgz › 890668ef-f6cf-4686-b027-181e4ccb3099.csv]

Protein_ID	Protein_Name	Gene_Name	logFC	PValue	FDR	ABM (% of samples where protein was quantified)	CM (% of samples where protein was quantified)
B4E1Z4	Complement factor B;Complement factor B Ba fragment;Complement factor B Bb fragment	CFB	-0.825970412	0.10051645	0.160826321	100	100
B9A064	Immunoglobulin lambda-like polypeptide 5;Ig lambda-1 chain C regions	IGLL5;IGLC1	-2.639422516	0.16760612	0.239437314	86	18
D6RA08	Complement C1q subcomponent subunit B	C1QB	0.963143643	0.594082732	0.651049569	32	55
D6RD17	Immunoglobulin J chain	IGJ	-4.392030533	0.082687575	0.139779946	73	9
D6RF35		GC	-1.343437591	0.630016789	0.678596838	59	23
E9PHK0	Tetranectin	CLEC3B	3.844153318	0.0685575	0.123249437	22	82
E9PNW4	CD59 glycoprotein	CD59	4.235225275	0.076691215	0.131941876	11	82
F8VVB6	Protein kinase C-binding protein NELL2	NELL2	6.051851981	0.046309451	0.086747882	5	64
G3XAM2	Complement factor I;Complement factor I heavy chain;Complement factor I light chain	CFI	-0.521601857	0.903389572	0.920651793	51	36
H7BYX6	Neural cell adhesion molecule 1	NCAM1	4.913797293	0.082994343	0.139779946	8	64
J3KMY5	Epididymal secretory protein E1	NPC2	2.52593012	0.295140127	0.374781114	19	50
O00533	Neural cell adhesion molecule L1-like protein;Processed neural cell adhesion molecule L1-like protein	CHL1	5.2299408	0.029087915	0.062054218	16	77
O15240	Neurosecretory protein VGF;Neuroendocrine regulatory peptide-1;Neuroendocrine regulatory peptide-2;Antimicrobial peptide VGF[554-577]	VGF	5.890946847	0.049885899	0.091744182	3	68
O43866	CD5 antigen-like	CD5L	-27.14828344	2.32E-08	1.07E-07	49	0
O75594	Peptidoglycan recognition protein 1	PGLYRP1	-28.07874284	1.68E-10	9.93E-10	57	0
O94772	Lymphocyte antigen 6H	LY6H	5.49902102	0.074713937	0.130476229	3	55
O94985-2	Calsyntenin-1;Soluble Alc-alpha;CTF1-alpha	CLSTN1	5.575123271	0.046173814	0.086747882	5	73
P00338	L-lactate dehydrogenase A chain	LDHA	-28.35584403	2.34E-08	1.07E-07	49	0
P00441	Superoxide dismutase [Cu-Zn]	SOD1	3.157722487	0.144755188	0.214452131	27	64
P00450	Ceruloplasmin	CP	0.597493844	0.105441501	0.167036042	100	100
P00734	Prothrombin;Activation peptide fragment 1;Activation peptide fragment 2;Thrombin light chain;Thrombin heavy chain	F2	0.748980397	0.631943306	0.678596838	46	50
P00736	Complement C1r subcomponent;Complement C1r subcomponent heavy chain;Complement C1r subcomponent light chain	C1R	2.632403741	0.223756742	0.305992126	32	50
P00738	Haptoglobin;Haptoglobin alpha chain;Haptoglobin beta chain	HP	-5.168819391	0.000988111	0.003157351	97	36
P00747	Plasminogen;Plasmin heavy chain A;Activation peptide;Angiostatin;Plasmin heavy chain A, short form;Plasmin light chain B	PLG	-1.603746553	0.254015707	0.333135353	89	50
P01008	Antithrombin-III	SERPINC1	0.367712107	0.721758678	0.759745977	70	77
P01009	Alpha-1-antitrypsin;Short peptide from AAT	SERPINA1	0.79325687	0.244020991	0.325361321	92	100
P01011	Alpha-1-antichymotrypsin;Alpha-1-antichymotrypsin His-Pro-less	SERPINA3	2.678975489	0.023081556	0.049906067	59	100
P01019	Angiotensinogen;Angiotensin-1;Angiotensin-2;Angiotensin-3;Angiotensin-4;Angiotensin 1-9;Angiotensin 1-7;Angiotensin 1-5;Angiotensin 1-4	AGT	1.722070851	0.114160762	0.175631942	70	86
P01023	Alpha-2-macroglobulin	A2M	-0.83404722	0.04239228	0.083737838	100	100
P01024	Complement C3;Complement C3 beta chain;Complement C3 alpha chain;C3a anaphylatoxin;Acylation stimulating protein;Complement C3b alpha chain;Complement C3c alpha chain fragment 1;Complement C3dg fragment;Complement C3g fragment;Complement C3d fragment;Complement C3f fragment;Complement C3c alpha chain fragment 2	C3	0.302918752	0.423356103	0.501755381	100	100
P01034	Cystatin-C	CST3	3.702434194	0.001006406	0.003157351	65	100
P01042-2	Kininogen-1;Kininogen-1 heavy chain;T-kinin;Bradykinin;Lysyl-bradykinin;Kininogen-1 light chain;Low molecular weight growth-promoting factor	KNG1	-1.27661183	0.236698338	0.318249866	92	73
P01598	Ig kappa chain V-I region EU		-0.85930812	0.749472854	0.783762461	65	27
P01623	Ig kappa chain V-III region WOL		-0.075716769	0.95464764	0.960651713	97	82
P01625	Ig kappa chain V-IV region Len		-1.839376063	0.503811649	0.571701162	54	27
P01764	Ig heavy chain V-III region VH26		-1.519043682	0.577033126	0.641147918	54	32
P01766	Ig heavy chain V-III region BRO		-0.985499313	0.686152024	0.727048502	68	27
P01834	Ig kappa chain C region	IGKC	-0.854620354	0.075023832	0.130476229	100	100
P01857	Ig gamma-1 chain C region	IGHG1	-0.224421621	0.615236069	0.669644701	100	100
P01859	Ig gamma-2 chain C region	IGHG2	-1.293063819	0.155829272	0.226660759	100	68
P01860	Ig gamma-3 chain C region	IGHG3	-0.374279749	0.328362006	0.410452507	100	100
P01861	Ig gamma-4 chain C region	IGHG4	-3.025789314	0.31236835	0.393534929	54	14
P01871	Ig mu chain C region	IGHM	-3.508535675	0.003969526	0.011341504	100	50
P01876	Ig alpha-1 chain C region	IGHA1	-1.719461547	0.000344189	0.001251598	100	100
P02452	Collagen alpha-1(I) chain	COL1A1	4.094526165	0.149284274	0.219132879	8	55
P02647	Apolipoprotein A-I;Truncated apolipoprotein A-I	APOA1	-1.171349824	0.094360875	0.155646805	95	95
P02649	Apolipoprotein E	APOE	4.502264861	1.25E-05	5.56E-05	73	100
P02652	Apolipoprotein A-II;Truncated apolipoprotein A-II	APOA2	-1.576358192	0.391794915	0.474902927	73	45
P02671	Fibrinogen alpha chain;Fibrinopeptide A;Fibrinogen alpha chain	FGA	-2.336225732	0.021354008	0.047453351	100	64
P02675	Fibrinogen beta chain;Fibrinopeptide B;Fibrinogen beta chain	FGB	-4.9271536	0.000399211	0.001419416	97	45
P02679-2	Fibrinogen gamma chain	FGG	-4.687062817	0.00068932	0.002346622	100	41
P02741	C-reactive protein;C-reactive protein(1-205)	CRP	-1.25665674	0.664284614	0.708570255	57	23
P02747	Complement C1q subcomponent subunit C	C1QC	1.564061209	0.407225896	0.489895814	30	68
P02749	Beta-2-glycoprotein 1	APOH	0.038897077	0.916468809	0.92806968	76	68
P02750	Leucine-rich alpha-2-glycoprotein	LRG1	-0.330761423	0.5767144	0.641147918	100	95
P02751-17	Fibronectin;Anastellin;Ugl-Y1;Ugl-Y2;Ugl-Y3	FN1	1.795799119	0.004127379	0.011585626	97	95
P02760	Protein AMBP;Alpha-1-microglobulin;Inter-alpha-trypsin inhibitor light chain;Trypstatin	AMBP	-3.177294796	0.204531095	0.282111855	70	9
P02763	Alpha-1-acid glycoprotein 1	ORM1	0.411742262	0.285219613	0.365081104	100	100
P02765	Alpha-2-HS-glycoprotein;Alpha-2-HS-glycoprotein chain A;Alpha-2-HS-glycoprotein chain B	AHSG	0.177024918	0.782515161	0.810267223	86	100
P02766	Transthyretin	TTR	3.906435489	4.57E-05	0.0001875	76	100
P02774	Vitamin D-binding protein	GC	0.096206412	0.784946373	0.810267223	100	100
P02787	Serotransferrin	TF	1.233736672	0.000586531	0.002040109	100	100
P02788	Lactotransferrin;Lactoferricin-H;Kaliocin-1;Lactoferroxin-A;Lactoferroxin-B;Lactoferroxin-C	LTF	-32.77223652	5.05E-66	4.04E-64	97	0
P02790	Hemopexin	HPX	-0.116358175	0.83924365	0.860762718	100	95
P04003	C4b-binding protein alpha chain	C4BPA	-28.50127352	1.32E-10	8.12E-10	57	0
P04004	Vitronectin;Vitronectin V65 subunit;Vitronectin V10 subunit;Somatomedin-B	VTN	-1.733067791	0.143049517	0.21390582	97	55
P04040	Catalase	CAT	-6.808254787	0.013097157	0.031276793	76	5
P04075	Fructose-bisphosphate aldolase A;Fructose-bisphosphate aldolase	ALDOA	-6.376075862	0.008728728	0.022168199	78	18
P04083	Annexin A1	ANXA1	-29.0186609	3.69E-09	1.90E-08	51	0
P04114	Apolipoprotein B-100;Apolipoprotein B-48	APOB	-28.32737864	1.07E-09	5.73E-09	54	0
P04196	Histidine-rich glycoprotein	HRG	-2.152212139	0.345160795	0.428106412	68	27
P04217	Alpha-1B-glycoprotein	A1BG	-0.356031808	0.456567992	0.527362456	100	100
P04406	Glyceraldehyde-3-phosphate dehydrogenase	GAPDH	-9.125390948	0.0112516	0.027696246	57	5
P05060	Secretogranin-1;GAWK peptide;CCB peptide	CHGB	7.904258016	0.000987633	0.003157351	8	95
P05067-11	Amyloid beta A4 protein;N-APP;Soluble APP-alpha;Soluble APP-beta;C99;Beta-amyloid protein 42;Beta-amyloid protein 40;C83;P3(42);P3(40);C80;Gamma-secretase C-terminal fragment 59;Gamma-secretase C-terminal fragment 57;Gamma-secretase C-terminal fragment 50;C31	APP	5.897200769	0.072908344	0.129614833	3	55
P05090	Apolipoprotein D	APOD	2.235393862	2.54E-05	0.000107099	97	100
P05109	Protein S100-A8;Protein S100-A8, N-terminally processed	S100A8	-8.859023862	0.000160873	0.000627799	92	5
P05155	Plasma protease C1 inhibitor	SERPING1	2.650445479	0.046626987	0.086747882	62	77
P05164-2	Myeloperoxidase;Myeloperoxidase;89 kDa myeloperoxidase;84 kDa myeloperoxidase;Myeloperoxidase light chain;Myeloperoxidase heavy chain	MPO	-31.71477981	8.32E-77	1.33E-74	100	0
P06396-2	Gelsolin	GSN	0.378564307	0.561552018	0.632734669	100	86
P06702	Protein S100-A9	S100A9	-9.034618868	5.58E-05	0.000223054	97	5
P06727	Apolipoprotein A-IV	APOA4	-2.283338803	0.458146134	0.527362456	49	23
P06733	Alpha-enolase	ENO1	-8.928365923	0.001814208	0.005476853	76	5
P06744	Glucose-6-phosphate isomerase	GPI	-29.76040932	1.57E-17	1.68E-16	73	0
P06753-2	Tropomyosin alpha-3 chain	TPM3	-29.41185774	3.48E-12	2.53E-11	62	0
P07737	Profilin-1	PFN1	-30.72674451	1.21E-37	4.85E-36	92	0
P07900	Heat shock protein HSP 90-alpha	HSP90AA1	-28.85877587	4.54E-09	2.20E-08	51	0
P07998	Ribonuclease pancreatic	RNASE1	6.37063248	0.004899619	0.01351619	8	100
P08107	Heat shock 70 kDa protein 1A/1B	HSPA1A	-29.47624161	3.34E-11	2.14E-10	59	0
P08246	Neutrophil elastase	ELANE	-6.291420818	0.009371044	0.02342761	81	5
P08294	Extracellular superoxide dismutase [Cu-Zn]	SOD3	6.270178389	0.020687695	0.046620157	5	82
P08571	Monocyte differentiation antigen CD14;Monocyte differentiation antigen CD14, urinary form;Monocyte differentiation antigen CD14, membrane-bound form	CD14	1.173795749	0.351869957	0.433070716	70	68
P08603	Complement factor H	CFH	0.348163047	0.593660885	0.651049569	100	82
P08670	Vimentin	VIM	-30.96689241	1.70E-28	4.54E-27	84	0
P09486	SPARC	SPARC	28.52919648	5.41E-18	7.21E-17	0	59
P09871	Complement C1s subcomponent;Complement C1s subcomponent heavy chain;Complement C1s subcomponent light chain	C1S	3.035208146	0.14114231	0.213044996	24	77
P0C0L5	Complement C4-B;Complement C4 beta chain;Complement C4-B alpha chain;C4a anaphylatoxin;C4b-B;C4d-B;Complement C4 gamma chain	C4B	1.618841812	0.000261766	0.000974013	100	100
P0CG05	Ig lambda-2 chain C regions	IGLC2	-0.64024128	0.436323137	0.513321338	100	77
P0DJI8	Serum amyloid A-1 protein;Amyloid protein A;Serum amyloid protein A(2-104);Serum amyloid protein A(3-104);Serum amyloid protein A(2-103);Serum amyloid protein A(2-102);Serum amyloid protein A(4-101);Serum amyloid A protein	SAA1	-3.216225625	0.196838976	0.273862924	59	27
P10451-5	Osteopontin	SPP1	3.614205013	0.044134803	0.085079138	27	95
P10643	Complement component C7	C7	1.584804858	0.187548489	0.263225949	73	73
P10645	Chromogranin-A;Vasostatin-1;Vasostatin-2;EA-92;ES-43;Pancreastatin;SS-18;WA-8;WE-14;LF-19;AL-11;GV-19;GR-44;ER-37	CHGA	5.534154308	0.059947922	0.108996222	3	68
P10909-4	Clusterin;Clusterin beta chain;Clusterin alpha chain;Clusterin	CLU	2.141890804	0.038079909	0.078521879	68	100
P11142	Heat shock cognate 71 kDa protein	HSPA8	-29.33722628	6.65E-13	5.07E-12	65	0
P12814	Alpha-actinin-1	ACTN1	-30.51847023	1.32E-22	2.65E-21	81	0
P13796	Plastin-2	LCP1	-32.03162581	1.41E-27	3.22E-26	81	0
P14618	Pyruvate kinase PKM;Pyruvate kinase	PKM	-5.615531552	0.115816303	0.176481986	49	9
P14780	Matrix metalloproteinase-9;67 kDa matrix metalloproteinase-9;82 kDa matrix metalloproteinase-9	MMP9	-29.37025182	2.95E-17	2.95E-16	73	0
P18065	Insulin-like growth factor-binding protein 2	IGFBP2	3.841947262	0.09592166	0.156606791	16	77
P19652	Alpha-1-acid glycoprotein 2	ORM2	0.358696046	0.384599159	0.46973943	100	100
P20774	Mimecan	OGN	6.208114123	0.038279416	0.078521879	3	73
P22894	Neutrophil collagenase	MMP8	-29.37617779	8.23E-19	1.20E-17	76	0
P23142-4	Fibulin-1	FBLN1	3.549572267	0.000218927	0.000834008	76	100
P24592	Insulin-like growth factor-binding protein 6	IGFBP6	3.621980777	0.097811699	0.158079513	16	82
P25311	Zinc-alpha-2-glycoprotein	AZGP1	-1.417422939	0.454775638	0.527362456	78	36
P26038	Moesin	MSN	-29.35900058	4.99E-13	3.99E-12	65	0
P29401	Transketolase	TKT	-30.55103675	1.23E-33	3.94E-32	89	0
P31146	Coronin-1A;Coronin	CORO1A	-29.57772045	3.36E-22	5.98E-21	81	0
P31949	Protein S100-A11	S100A11	-28.93591435	2.60E-14	2.19E-13	68	0
P35579	Myosin-9	MYH9	-30.15364842	4.52E-09	2.20E-08	49	0
P36222	Chitinase-3-like protein 1	CHI3L1	-0.3194698	0.977562446	0.977562446	51	36
P36955	Pigment epithelium-derived factor	SERPINF1	3.523242844	1.45E-05	6.27E-05	86	95
P41222	Prostaglandin-H2 D-isomerase	PTGDS	3.971230101	0.001687832	0.005193329	57	100
P43652	Afamin	AFM	-2.177623593	0.410736823	0.490432028	62	14
P51693-2	Amyloid-like protein 1;C30	APLP1	4.326046366	0.037649908	0.078521879	19	91
P59666	Neutrophil defensin 3;HP 3-56;Neutrophil defensin 2	DEFA3	-6.583470482	0.002450418	0.007128489	89	14
P60174-1	Triosephosphate isomerase	TPI1	-7.657410288	0.012927164	0.031276793	68	5
P60660-2	Myosin light polypeptide 6	MYL6	-28.91871839	5.27E-12	3.67E-11	62	0
P60709	Actin, cytoplasmic 1;Actin, cytoplasmic 1, N-terminally processed	ACTB	-5.893213508	0.000948816	0.003157351	100	18
P61626	Lysozyme C	LYZ	-5.627415065	0.005265877	0.013812136	92	9
P61769	Beta-2-microglobulin;Beta-2-microglobulin form pI 5.3	B2M	2.241041295	0.00523007	0.013812136	86	95
P62158	Calmodulin	CALM1;CALM2;CALM3	-29.26808461	1.94E-11	1.30E-10	59	0
P62328	Thymosin beta-4;Hematopoietic system regulatory peptide	TMSB4X;TMSB4XP4	-4.321440128	0.09352015	0.155646805	65	18
P62937	Peptidyl-prolyl cis-trans isomerase A;Peptidyl-prolyl cis-trans isomerase A, N-terminally processed;Peptidyl-prolyl cis-trans isomerase	PPIA	-30.09054933	3.59E-15	3.19E-14	68	0
P63104	14-3-3 protein zeta/delta	YWHAZ	-2.774894331	0.264923769	0.344616285	68	18
P68871	Hemoglobin subunit beta;LVV-hemorphin-7	HBB	-2.659917456	0.22951464	0.311206291	70	27
P69905	Hemoglobin subunit alpha	HBA1	-3.298979273	0.10914225	0.169541359	76	32
P80188	Neutrophil gelatinase-associated lipocalin	LCN2	-30.64072573	2.67E-19	4.27E-18	73	0
P80511	Protein S100-A12;Calcitermin	S100A12	-31.18561783	1.80E-15	1.70E-14	65	0
Q01518	Adenylyl cyclase-associated protein 1	CAP1	-29.40413383	7.17E-10	3.95E-09	54	0
Q08380	Galectin-3-binding protein	LGALS3BP	3.265085157	0.170844497	0.241903712	19	59
Q12805-2	EGF-containing fibulin-like extracellular matrix protein 1	EFEMP1	4.238100866	0.018024606	0.0411991	30	95
Q12860	Contactin-1	CNTN1	28.62433759	5.91E-18	7.27E-17	0	59
Q13822	Ectonucleotide pyrophosphatase/phosphodiesterase family member 2	ENPP2	5.301183657	0.015306773	0.035493966	16	91
Q14515	SPARC-like protein 1	SPARCL1	6.936137648	0.002140018	0.006340793	11	100
Q14624	Inter-alpha-trypsin inhibitor heavy chain H4;70 kDa inter-alpha-trypsin inhibitor heavy chain H4;35 kDa inter-alpha-trypsin inhibitor heavy chain H4	ITIH4	-3.350075233	0.107347078	0.168387573	81	18
Q16270	Insulin-like growth factor-binding protein 7	IGFBP7	4.567077586	0.008086111	0.020867383	30	100
Q5H9A7	Metalloproteinase inhibitor 1	TIMP1	-1.10889231	0.502043319	0.571701162	84	41
Q8TEU8	WAP, Kazal, immunoglobulin, Kunitz and NTR domain-containing protein 2	WFIKKN2	6.069681195	0.005089615	0.013802345	19	91
Q8WXD2	Secretogranin-3	SCG3	6.658030942	0.014208657	0.033432133	5	82
Q92520	Protein FAM3C	FAM3C	2.633778224	0.25094037	0.331821977	22	59
Q92823-3	Neuronal cell adhesion molecule	NRCAM	5.167635514	0.041981856	0.083737838	11	77
Q92876	Kallikrein-6	KLK6	4.341972532	0.158968326	0.229143533	5	50
Q93079	Histone H2B type 1-H;Histone H2B type 2-F;Histone H2B type 1-M;Histone H2B type 1-N;Histone H2B type 1-C/E/F/G/I;Histone H2B type 1-D;Histone H2B;Histone H2B type 1-L	HIST1H2BH;HIST2H2BF;HIST1H2BM;HIST1H2BN;HIST1H2BC;HIST1H2BD;HIST1H2BL	-29.98367817	2.73E-10	1.56E-09	54	0
Q96GW7	Brevican core protein	BCAN	7.072176919	0.043384169	0.084652037	3	50
Q9HD89	Resistin	RETN	-29.89538226	1.11E-17	1.27E-16	73	0
Q9UBP4	Dickkopf-related protein 3	DKK3	4.366987953	0.02261303	0.049562805	19	100
Q9UHG2	ProSAAS;KEP;Big SAAS;Little SAAS;Big PEN-LEN;PEN;Little LEN;Big LEN	PCSK1N	5.465215562	0.040035976	0.081085521	8	77
Q9Y6R7	IgGFc-binding protein	FCGBP	1.729677176	0.277146919	0.357608928	43	77
U3KPS2	Myeloblastin	PRTN3	-30.84107411	9.89E-42	5.27E-40	92	0
