# Supplementary material for: Cerebrospinal fluid markers to distinguish bacterial meningitis from cerebral malaria in children
Source: Wellcome Open Res. 2017 Sep 26;2:47. Originally published 2017 Jul 3. [Version 2] doi: 10.12688/wellcomeopenres.11958.2 (PMC5686508; doi:10.12688/wellcomeopenres.11958.2)
Supplement: Supplementary file 3 [file wellcomeopenres-2-13799-s0003.tgz]

Archive with 1 entries (1 files):
- c3ed9023-60bc-4aef-b423-f8e8d45d540f.png
