# Supplementary material for: Cerebrospinal fluid markers to distinguish bacterial meningitis from cerebral malaria in children
Source: Wellcome Open Res. 2017 Sep 26;2:47. Originally published 2017 Jul 3. [Version 2] doi: 10.12688/wellcomeopenres.11958.2 (PMC5686508; doi:10.12688/wellcomeopenres.11958.2)
Supplement: Supplementary file 4 [file wellcomeopenres-2-13799-s0001.tgz]

Archive with 1 entries (1 files):
- 5017d592-8379-4d76-afb7-66c8d9fe21ad.png
