# Supplementary material for: Cerebrospinal fluid markers to distinguish bacterial meningitis from cerebral malaria in children
Source: Wellcome Open Res. 2017 Sep 26;2:47. Originally published 2017 Jul 3. [Version 2] doi: 10.12688/wellcomeopenres.11958.2 (PMC5686508; doi:10.12688/wellcomeopenres.11958.2)
Supplement: Supplementary file 5 [file wellcomeopenres-2-13799-s0002.tgz]

Archive with 1 entries (1 files):
- d6d1e28a-34b7-43b6-88d0-5cfb8208fab9.png
